# Supplementary material for: A Novel Polysaccharide from Walnut Dregs: Structural Features and Immunomodulatory Effects via Activation of MAPK Signaling Pathway
Source: Foods. 2026 Jun 23;15(13):2252. doi: 10.3390/foods15132252 (PMC13361250; doi:10.3390/foods15132252)
Supplement: Supplementary file 1 [file foods-15-02252-s001.zip]

Archive with 1 entries (1 files):
- foods-4321086-supplementary.pdf
